# Supplementary material for: HIV-Induced Hyperactivity of Striatal Neurons Is Associated with Dysfunction of Voltage-Gated Calcium and Potassium Channels at Middle Age
Source: Membranes (Basel). 2022 Jul 28;12(8):737. doi: 10.3390/membranes12080737 (PMC9415409; doi:10.3390/membranes12080737)
Supplement: Supplementary file 1 [file membranes-12-00737-s001.zip]

Archive with 1 entries (1 files):
- membranes-1813204-supplementary.pdf
